# Supplementary material for: Analysis of the influencing factors of the unsafe driving behaviors of online car-hailing drivers in china
Source: PLoS One. 2020 Apr 2;15(4):e0231175. doi: 10.1371/journal.pone.0231175 (PMC7117747; doi:10.1371/journal.pone.0231175)
Supplement: S1 File — (XLSX) [file pone.0231175.s001.xlsx]

## Sheet: row data for TPB modle(N=239)
NO.	Age/years old	Gender	Work experience(year)	Work hours	Penalty points in the past year	Accidents in the last three years	AB	SN	PBC	BI	B
	“<=30”=1;"31-40"=2;"41-50"=3;">50=4"	"male"=1;"female"=2"	"<1"=1;"1-3"=2;">3"=3	"<4 hours"=1;"4-8 hours"=2;">8 hours"=3	"no penalty"=1;"1-3"=2;"4-6"=3;"7-9"=4;">9"=5	"0"=1;"1"=2;"2"=3;">3"=4	1 = ‘‘strongly disagree” to 5 = ‘‘strongly agree”				1 = “Never" to 5 = "very often"
1	4	1	2	3	2	4	3.33333	4	4.66667	4	2.5
2	1	1	2	1	1	4	2.33333	2.75	2.33333	3.33333	2.5
3	4	1	2	1	4	1	3.66667	4.25	3.33333	1.66667	1.5
4	4	1	3	1	3	1	2	4.25	4	3.33333	2.25
5	2	1	2	1	1	3	3.33333	3.5	2.66667	3.33333	2.5
6	2	1	2	2	1	3	3	3.25	1.66667	2.66667	2.5
7	1	1	2	2	5	4	3	4	3	2.33333	3.75
8	1	1	2	1	2	3	3.66667	4.5	4	4	2.75
9	2	1	2	1	3	2	2	2.25	1	1.33333	3.5
10	2	1	1	3	2	3	3	4.5	4.66667	4	3.5
11	3	1	2	2	1	1	1.33333	1.5	1.33333	1	1.5
12	2	1	3	3	1	4	3.66667	4.5	3.66667	5	3.25
13	1	1	3	2	1	1	2	3.25	4	2.66667	1.5
14	1	1	3	2	4	3	1.66667	2.5	2.33333	1.33333	4.25
15	2	1	1	2	3	5	3	3.75	3.33333	2	2.75
16	4	1	3	3	2	3	3	1.75	3.66667	1	1.75
17	2	1	2	2	4	4	2.33333	3.5	4	2.66667	3.75
18	1	1	3	2	4	4	3.66667	4	5	1.66667	3.75
19	2	1	1	2	5	3	2	2	1	1.33333	3
20	1	1	3	3	1	3	2	2.75	3	3.33333	3
21	2	1	2	2	5	5	4.33333	3.75	3.33333	3.66667	4.25
22	2	1	3	1	4	3	1.33333	2	1	1	3.25
23	1	1	2	3	2	2	3	4.5	3.33333	4.33333	3
24	3	1	1	3	3	3	2.33333	3.5	3	3	3.5
25	4	1	2	2	1	2	2	2.5	1	1	1.75
26	2	1	2	3	5	3	2.66667	4	3.66667	3.33333	4
27	1	1	2	2	3	3	2.33333	3	3	3	2.5
28	4	1	2	2	2	4	3	3	2.66667	2.33333	1.75
29	1	1	3	2	4	1	3.33333	3	1.66667	4.66667	2.25
30	3	1	1	3	3	5	2.66667	2.5	3	3	2.25
31	1	1	1	2	2	4	2	2.25	1.33333	1.66667	2.25
32	2	1	2	1	2	3	3.66667	3.25	4	4	3.75
33	1	1	2	2	1	1	3	2.5	4.66667	2	2.75
34	2	1	1	3	1	4	5	4.75	3.66667	4	3.5
35	3	1	2	2	1	4	2	5	2	2.33333	1.25
36	2	1	1	2	2	1	3.66667	3.75	3.66667	4	2.5
37	3	1	3	2	2	2	2.33333	1.5	2.66667	1	1
38	2	1	1	3	3	3	1	2.25	3.33333	1	2.5
39	4	1	3	3	1	1	2.66667	3.75	1.66667	2.33333	2
40	1	1	2	3	1	2	3	3.5	3.33333	2.66667	2
41	2	1	2	3	5	5	4.33333	4.25	5	4.33333	3.75
42	2	1	2	2	5	4	3	4	2.33333	3	3.75
43	3	1	2	2	5	3	3	2.5	3.66667	2	3.5
44	3	1	2	1	1	5	2	2	3.33333	2.33333	2.5
45	1	1	1	1	1	3	3	3.25	4	3.66667	2.25
46	1	1	2	3	3	3	2	2.75	2.66667	1.66667	1.25
47	2	1	2	1	4	3	4.33333	4.5	4.66667	5	2.5
48	2	1	2	2	1	1	3.33333	3.25	4.66667	4.33333	2.25
49	1	1	2	1	2	2	4	5	4	4.66667	1.5
50	3	1	3	2	2	2	1.33333	1.5	1	2	1.5
51	2	1	3	1	1	3	1	1.5	2.33333	1.66667	2
52	2	1	2	3	2	2	2.66667	4.25	4.66667	4	3.25
53	1	1	1	2	1	1	3.33333	2.5	3.66667	2.66667	3
54	2	1	2	2	1	2	1.66667	3.25	3.33333	2.33333	2.5
55	1	1	2	2	4	3	2.33333	4	4.33333	2.66667	2.75
56	2	1	2	2	3	2	3.33333	4.25	2.66667	2.33333	1.5
57	3	1	2	3	1	4	1.66667	2.5	2.66667	2.66667	2.25
58	2	1	2	2	3	3	2.66667	3.5	3.66667	2.66667	1.75
59	2	1	2	2	2	5	3.66667	3.25	1.33333	1	1.25
60	4	1	2	2	3	3	2.33333	2.5	2.33333	1.66667	1.25
61	2	1	1	3	2	3	3.66667	3.25	4.66667	4.33333	3.5
62	1	1	2	3	3	5	3	4.75	3.66667	3.66667	4.75
63	3	1	1	3	1	4	2.33333	2.5	2.33333	3.33333	2.25
64	4	1	3	1	1	1	1	4	2.33333	1	1.5
65	2	1	1	1	1	4	3.33333	5	3.33333	4.66667	3.75
66	2	1	1	3	3	1	2.66667	3.5	3.33333	2.66667	3.25
67	2	1	2	2	1	4	2.66667	3	2	2.33333	3
68	1	1	3	2	3	3	2.33333	3.75	4.66667	2	3.5
69	4	1	2	1	2	2	2.33333	2.5	1	1.33333	4.75
70	3	1	1	2	1	3	3	4.75	3.33333	4	4.75
71	2	1	1	1	4	4	2.33333	4.75	4.33333	3	3.25
72	3	1	1	1	2	2	4.66667	3.5	1.66667	1	1.25
73	4	1	2	2	1	2	2	3	2.66667	2	2.25
74	2	1	2	2	1	1	4	4.5	3.66667	4	2
75	2	1	2	2	3	2	2	2.25	1.66667	1.33333	2
76	1	1	2	1	2	2	3.33333	4.75	4.33333	4	3.25
77	3	1	2	1	1	3	1.66667	2	3.66667	2	1.5
78	2	1	1	3	1	3	2.66667	3	4	2	2.25
79	3	1	3	2	1	1	3.33333	3.75	3.66667	2	2
80	1	1	1	2	1	3	1.33333	2.25	3.33333	1	2
81	2	1	3	3	2	2	1.66667	3.25	2.66667	1.66667	1.5
82	2	1	2	3	1	2	2	2.25	4	4	4
83	2	1	1	2	1	2	2	4.25	4.33333	3.66667	3.75
84	2	1	1	3	5	3	2	3.75	4.33333	2	2.75
85	1	1	2	2	3	3	3.66667	2	2	1.66667	1.75
86	2	1	1	2	4	1	2	2.25	4.33333	3.66667	2.75
87	1	1	2	3	1	3	2.66667	3.25	4	3.33333	3
88	2	1	3	1	1	1	3	3.75	2.33333	4	1.25
89	2	1	3	2	2	3	2.66667	2.5	1.33333	1.66667	2.5
90	1	1	3	2	4	3	1.66667	3.5	3.33333	3.33333	2.5
91	4	1	2	2	3	1	1.66667	3.25	3	2	2.5
92	4	1	2	2	2	2	3.33333	3.25	1	3.33333	1.25
93	1	1	3	3	5	4	4.33333	4	4	5	3.5
94	2	1	1	2	1	3	4.66667	3	2.33333	3	2
95	2	1	2	2	1	2	4	2.25	3	4	1.5
96	2	1	2	1	5	1	1.66667	2.25	2	4.33333	3.25
97	3	1	2	2	1	3	2.33333	3	3	1.66667	1.75
98	1	1	2	1	1	4	2.66667	3.75	4.66667	3.66667	4.5
99	3	1	2	3	2	5	2.33333	4.5	4	3.66667	2
100	2	1	3	2	3	3	2.33333	3.25	5	2.66667	2
101	3	1	2	2	1	2	2.66667	2.25	3.33333	2.33333	2.5
102	1	1	1	1	2	1	3	3	2.33333	2	2
103	2	1	2	2	5	2	3.66667	3	3.33333	1.33333	3
104	3	1	1	2	1	1	2	2.25	2.33333	3	2.75
105	2	1	3	2	1	4	2	2.5	2.33333	2.66667	3.25
106	2	1	2	2	3	3	3.33333	3	2	2.33333	3.25
107	4	1	2	1	1	3	3.66667	3.75	2.66667	3	4
108	3	1	2	1	1	3	2	2.5	4	1	3
109	4	1	3	3	1	4	2.66667	3.25	3	1.33333	2
110	3	1	2	3	3	1	3.66667	3.5	3.66667	2	2
111	2	1	1	1	3	1	2.66667	1.5	4.66667	2.66667	2.5
112	2	1	2	2	1	2	2.33333	3.5	2.66667	2.66667	2
113	2	1	1	2	2	1	3	3.5	4.33333	3.66667	3
114	3	1	1	2	3	3	1	3.25	3.33333	2	2.75
115	2	1	2	3	2	1	2.33333	3.5	3.66667	3	3.25
116	2	1	2	1	2	2	3.33333	4.5	4.33333	3.66667	3.25
117	2	1	3	3	3	3	2.66667	3.75	3.66667	3	4
118	2	1	2	3	3	2	2.66667	3.75	3.66667	2	3
119	2	1	2	3	1	5	2.66667	4.25	2.66667	3.66667	2.25
120	1	1	3	1	3	4	3.33333	3.25	3.33333	2.66667	2.25
121	1	1	1	2	1	5	2	4	2.66667	3	3.25
122	4	1	3	3	3	3	1.66667	2	2	1.66667	1.5
123	2	1	1	2	2	4	3.33333	4.75	3.66667	2.66667	1.75
124	1	1	2	1	3	3	3	3	2.33333	2	1.75
125	2	1	1	3	2	2	3	2.25	3.66667	3.33333	2.5
126	3	1	2	1	4	2	2.33333	4.75	2.33333	4	2
127	3	1	3	1	1	2	1	1.75	3.66667	2.33333	2.5
128	2	1	2	1	1	3	3	4	2.33333	4.33333	2.75
129	2	1	2	2	1	2	3	3.5	1.33333	3	1.5
130	3	1	2	3	1	3	2.33333	2.25	3.33333	1.33333	1.5
131	4	1	2	2	3	2	3.33333	3.75	3	2	1.5
132	2	1	2	2	3	1	3.66667	2.5	4.66667	3.66667	3
133	4	1	2	1	1	3	3.66667	4.5	3.33333	2	3
134	3	1	2	2	5	3	3	2.5	3	1.66667	1.75
135	3	1	2	2	2	2	2	3.5	3	1.33333	1.75
136	3	1	3	2	3	4	2	3.25	2.66667	3.66667	2.5
137	2	1	2	2	3	1	3	3.5	3	1.66667	2.25
138	2	1	3	2	1	1	3.33333	4	4	2	1.75
139	1	1	2	3	1	1	1.66667	2.75	2.66667	2.33333	1.5
140	2	1	1	2	3	1	3.66667	3.75	1.33333	3	1.5
141	3	1	2	1	2	3	2.33333	3.5	2.66667	2.66667	2.25
142	2	1	1	2	1	4	3	3.25	3	3.33333	3.75
143	2	1	1	3	5	4	4.33333	2.75	4.33333	3.66667	3.5
144	2	1	2	2	3	4	2.33333	2.5	2	2.66667	2.5
145	2	1	2	2	1	3	2.33333	3.5	3	2.66667	1.5
146	2	1	2	2	3	3	2.33333	3	2.33333	2	1.25
147	3	1	2	2	3	3	2.33333	3.5	2	2.33333	2.5
148	4	1	3	2	3	1	1.66667	3.25	1.33333	1	1.5
149	2	1	2	2	1	4	3.66667	4.25	3.66667	4.66667	2.5
150	2	1	2	2	1	2	3	3.75	4.33333	3	2.5
151	2	1	2	1	1	4	1.66667	2.75	3	1.66667	2.25
152	2	1	1	3	2	2	2	1.75	1.66667	1	1.5
153	1	1	1	3	2	5	2	3.5	4	2.66667	1.75
154	2	1	2	2	4	2	4	4.25	3.33333	3.66667	2
155	3	1	2	2	1	5	4.33333	1.75	1	4	2
156	2	1	2	2	1	1	2	2.5	3	3.66667	2.25
157	1	1	1	2	2	1	3.66667	4	2	4	3
158	2	1	2	2	1	3	2	1.5	1.66667	3.66667	2.75
159	3	1	3	2	2	1	2.33333	2.25	3	2	1.25
160	4	1	2	1	1	3	1.66667	1.5	1.33333	1	1.25
161	2	1	3	2	3	3	2.33333	3.75	3	4	3.25
162	2	1	1	2	3	1	2.33333	3.25	4	3	2.75
163	2	1	2	3	2	1	2	1.75	2.33333	4.33333	3.5
164	2	1	2	2	2	3	4	3.5	4	3	3
165	2	1	2	2	1	4	1.66667	1.5	3	2	2
166	3	1	1	2	1	1	3.33333	4.25	3	2.66667	2.5
167	3	1	2	3	4	2	2.66667	4.5	2.33333	4.33333	2.5
168	2	1	2	2	5	1	4	5	4	4.66667	3
169	1	1	1	2	3	4	3.66667	4	3	3	1.5
170	3	1	2	2	1	1	2	3	2	2.66667	1.5
171	4	1	1	1	5	3	1.66667	3.5	3.66667	4	4.5
172	1	1	3	1	4	4	1.66667	2.25	2.33333	1.33333	2.25
173	1	1	1	1	5	4	4	5	3	4.33333	4.5
174	4	1	2	2	1	2	2.33333	2.75	2.33333	1	1
175	1	1	3	2	3	2	2.66667	3.75	2.66667	3	2.5
176	3	1	3	2	1	5	3.33333	3.5	1	1.66667	2.25
177	2	1	3	2	3	3	1.66667	2.5	3	3	1.25
178	3	1	2	1	1	2	2	3	2.66667	2.33333	1.5
179	2	1	2	2	4	3	3.66667	1.5	1.33333	1.33333	2
180	4	1	1	3	1	3	4.33333	3.25	3	2.33333	2
181	3	1	3	2	1	2	2.33333	2.25	1.33333	1.66667	1
182	2	1	2	3	3	2	1	3.75	2.66667	2.33333	3
183	1	1	1	2	1	3	1	2.25	2	1.33333	3.5
184	2	1	1	2	5	5	4	4.75	2.66667	3	3
185	2	1	1	2	3	3	2.33333	3.75	2.66667	1	4
186	2	1	2	2	1	3	1.33333	2	3.33333	2.66667	1.25
187	2	1	1	2	2	4	3	1.5	1.66667	1	1.75
188	2	1	2	2	1	5	1.33333	3.25	4	3	3.25
189	4	1	1	3	3	2	2	4.5	2.66667	1.66667	2.5
190	2	1	1	3	2	1	3	1.25	1	2.33333	2.5
191	4	1	2	2	2	5	2	2.75	1	2.66667	1.5
192	3	1	2	3	1	1	3	2.25	3	2.33333	1.5
193	4	1	2	2	3	2	3	1.75	3	1	1.5
194	2	1	1	1	3	5	3.33333	2	4	2	2.75
195	2	1	2	3	3	4	4	3.5	2.66667	3.33333	3.75
196	4	1	3	2	1	3	3	3.5	3.66667	2.33333	1.75
197	1	1	2	2	1	1	1.66667	2.5	4	3.33333	2.5
198	2	1	3	2	5	2	2	1.5	4	2	1.5
199	2	1	3	2	3	2	3	4	4.66667	4.33333	1.75
200	3	1	1	3	3	4	3.33333	4	2	3.66667	1.75
201	2	1	2	2	4	5	2.33333	4	3	4.33333	1.5
202	2	1	2	2	1	4	2	2.5	3	1.66667	1.75
203	2	1	1	1	1	5	2	2.25	1	1.33333	2
204	2	1	1	2	2	4	2	4	3	2.66667	1.25
205	1	1	2	3	1	4	2.33333	4.5	3	2.66667	1.25
206	3	1	2	3	2	1	2.33333	2.5	2.33333	2.33333	2.25
207	2	1	3	1	3	4	1.66667	3.5	3.33333	3.66667	1.25
208	1	1	2	3	2	4	1	1.25	4	2	1.75
209	1	1	2	1	1	3	3.66667	4.5	4.33333	2	1.75
210	4	1	1	2	3	3	2.33333	2.5	2.33333	2.33333	1.75
211	4	1	1	1	4	3	3	2.25	2.33333	1.66667	1.5
212	1	2	2	3	3	3	3	2.5	2.33333	2.33333	1.75
213	3	2	2	2	3	5	1.33333	1.5	1	1.66667	2
214	1	2	2	1	4	2	2	3.5	2	2	1.25
215	2	2	2	2	3	2	1.66667	1.25	1.66667	1.66667	1.25
216	4	2	3	2	2	3	2	4.25	2.33333	3	2.25
217	2	2	2	2	1	1	2	2.5	2	1.33333	1.25
218	3	2	1	3	2	4	3.66667	4.75	3	3.66667	1.75
219	4	2	1	3	1	4	3.33333	4.25	2	2.33333	1.5
220	2	2	3	2	2	3	1.66667	2	1.66667	2	1.5
221	4	2	1	2	1	4	3	2.75	1.66667	1.33333	1.5
222	2	2	2	2	2	3	2.33333	3.25	3.33333	2	2.5
223	2	2	2	2	4	1	2.66667	4.75	4	4.66667	3.25
224	3	2	3	2	3	3	2.33333	2.75	2.66667	2.33333	2.25
225	2	2	2	2	3	1	2.33333	3.25	3	1.66667	1.25
226	3	2	2	1	1	1	2.66667	4.5	4.33333	3.66667	2.75
227	4	2	2	1	1	4	3.33333	2.75	3.66667	2.66667	1.75
228	2	2	2	2	1	1	2.33333	3.75	3.33333	3.66667	3.25
229	2	2	2	2	3	2	3.33333	4.25	4.33333	4	1.75
230	2	2	2	2	1	1	3.66667	2.75	2	3	1.75
231	4	2	1	1	3	1	4	3.5	3	3	3
232	2	2	2	2	1	1	2.33333	4.75	1.66667	3.33333	1.75
233	4	2	1	3	5	3	3	4.25	5	3.66667	4.5
234	1	2	1	2	3	4	3.33333	4.5	4	3.33333	4
235	2	2	3	1	1	3	2.33333	4	4.66667	4.33333	3
236	2	2	3	3	3	3	3.33333	3.75	2.66667	2	1.25
237	2	2	2	2	2	4	2.33333	2.75	2	2.33333	1.5
238	3	2	3	2	3	4	2	1.75	2	2.33333	1.5
239	2	2	2	2	3	1	2	3.25	3.66667	2.66667	2.75
